# Supplementary material for: Investigation of the Anticancer Effect of α-Aminophosphonates and Arylidine Derivatives of 3-Acetyl-1-aminoquinolin-2(1H)-one on the DMBA Model of Breast Cancer in Albino Rats with In Silico Prediction of Their Thymidylate Synthase Inhibitory Effect
Source: Molecules. 2022 Jan 24;27(3):756. doi: 10.3390/molecules27030756 (PMC8839308; doi:10.3390/molecules27030756)
Supplement: Supplementary file 1 [file molecules-27-00756-s001.zip]

Archive with 1 entries (1 files):
- molecules-1540987-supplementary.pdf
